# Supplementary material for: Tailoring Fibroblast-Activation Protein Targeting for Theranostics: A Comparative Preclinical Evaluation of the 68Ga- and 177Lu-Labeled Monomeric and Dimeric Fibroblast-Activation Protein Inhibitors DOTA.SA.FAPi and DOTAGA.(SA.FAPi)2
Source: Molecules. 2024 Jun 28;29(13):3093. doi: 10.3390/molecules29133093 (PMC11243320; doi:10.3390/molecules29133093)
Supplement: Supplementary file 1 [file molecules-29-03093-s001.zip]

Archive with 1 entries (1 files):
- molecules-3039639-supplementary.pdf
